# Supplementary material for: Climate Change and Mental Health: An Interactive Educational Session
Source: MedEdPORTAL. 2024 Apr 19;20:11418. doi: 10.15766/mep_2374-8265.11418 (PMC11026302; doi:10.15766/mep_2374-8265.11418)
Supplement: Supplementary file 1 — Session Presentation.pptxFacilitator Guide.docxPostsession Resources for Students.docxPre- and Postsession Survey.docx [file mep_2374-8265.11418-s001.zip]

Archive with 5 entries (5 files):
- A. Session Presentation.pptx
- C. Postsession Resources for Students.docx
- D. Pre- and Postsession Survey.docx
- B. Facilitator Guide.docx
- _Educational Summary Report_11418.pdf
